# Supplementary material for: Specific and Novel microRNAs Are Regulated as Response to Fungal Infection in Human Dendritic Cells
Source: Front Microbiol. 2017 Feb 23;8:270. doi: 10.3389/fmicb.2017.00270 (PMC5322194; doi:10.3389/fmicb.2017.00270)
Supplement: Supplementary file 1 [file Table1.XLS]

## Sheet: Sheet1
Supplementary Table 1: The oligonucleotide sequences used as forward primer for the validation of the predicted novel microRNAs.
miRNA	Sequence of forward primer
novel_1-5p	5' aaaagctgtccactgtagagtt 3'
novel_3-3p	5' actggatttggagtcagaagcc 3'
novel_4-5p	5' atcccaccgctgccaaaa 3'
novel_12-5p	5' tagcccatggctcgatcctcagc 3'
novel_18-5p	5' tctggctcctttctaatcact 3'
novel_20-3p	5' tgtctgttccctgtctctctag 3'
novel_21-3p	5' tttcctctgacctggggctctgga 3'
