# Supplementary material for: Specific and Novel microRNAs Are Regulated as Response to Fungal Infection in Human Dendritic Cells
Source: Front Microbiol. 2017 Feb 23;8:270. doi: 10.3389/fmicb.2017.00270 (PMC5322194; doi:10.3389/fmicb.2017.00270)
Supplement: Supplementary file 2 [file Table2.XLS]

## Sheet: Sheet1
Supplementary Table 2: The fold change and adjustend p-value of the differentially expressed microRNAS
06h LPS
microRNA	logFC	adj.P.Val
miR-155-5p	5.37887	6.73574e-09
miR-203a	3.59645	0.001469
miR-9-5p	2.26669	0.00642629
miR-4455	3.52625	0.02292
miR-29b-1-5p	1.83908	0.0319337
06h A. fumigatus
microRNA	logFC	adj.P.Val
miR-132-5p	2.14817	0.00849929
miR-132-3p	2.05669	0.00849929
miR-212-5p	2.30086	0.0374533
06h C. albicans
microRNA	logFC	adj.P.Val
miR-155-5p	3.16886	0.000516316
miR-132-3p	2.41528	0.000792073
miR-132-5p	2.17978	0.00436208
miR-212-5p	2.52569	0.00917146
miR-212-3p	2.29852	0.020801
12h LPS
microRNA	logFC	adj.P.Val
miR-155-5p	6.15117	1.82343e-11
miR-9-5p	3.21617	4.00055e-06
miR-203a	4.07477	1.00065e-05
miR-449c-5p	3.33582	3.49706e-05
miR-378i	0.949342	0.000291876
miR-4455	4.56039	0.000384424
miR-191-3p	-1.53778	0.00222704
miR-222-3p	1.91553	0.00478962
miR-449a	3.53055	0.00740919
miR-378a-3p	-0.604623	0.00747979
miR-671-3p	-1.78466	0.00877356
miR-152-5p	1.76954	0.0110812
miR-147b	3.36553	0.0111439
let-7i-3p	2.21688	0.013543
miR-210-5p	1.38543	0.0152283
miR-27a-3p	1.64887	0.0152283
miR-27b-3p	1.54879	0.0158727
miR-449b-5p	1.908	0.029488
miR-147a	2.74407	0.029488
miR-1296-5p	-2.04369	0.029488
12h A. fumigatus
microRNA	logFC	adj.P.Val
miR-155-5p	3.96099	8.89145e-07
miR-132-3p	2.44352	0.000142124
miR-9-5p	2.5978	0.000142124
miR-212-3p	2.83425	0.000606373
miR-132-5p	2.25528	0.000606373
miR-129-5p	3.24972	0.000606373
miR-212-5p	2.56529	0.00127089
miR-147b	3.08337	0.0424283
miR-4455	3.0977	0.0430282
12h C. albicans
microRNA	logFC	adj.P.Val
miR-155-5p	4.18917	2.29892e-07
miR-9-5p	2.68118	9.47155e-05
miR-132-3p	2.48143	9.47155e-05
miR-212-3p	2.94225	0.000306836
miR-132-5p	2.34921	0.000306836
miR-129-5p	3.12857	0.00096337
miR-212-5p	2.46421	0.00217875
miR-147b	3.35589	0.0141545
miR-147a	2.79225	0.0365773
miR-222-3p	1.55174	0.0365773
