# Supplementary material for: Specific and Novel microRNAs Are Regulated as Response to Fungal Infection in Human Dendritic Cells
Source: Front Microbiol. 2017 Feb 23;8:270. doi: 10.3389/fmicb.2017.00270 (PMC5322194; doi:10.3389/fmicb.2017.00270)
Supplement: Supplementary file 3 [file Table3.XLS]

## Sheet: Sheet1
Supplementary Table 3: The genomic locations of the mature, precursor, and primary sequences of the non-validated novel microRNAs.
Name	Chromosome	Strand	mature		precursor		primary
			Start	End	Start	End	Start	End
novel_1-5p	chr9	-	32456347	32456368	32456301	32456368	32456277	32456388
novel_18-5p	chr12	-	81300390	81300410	81300352	81300410	81300320	81300430
novel_20-3p	chr10	+	50174549	50174570	50174480	50174570	50174479	50174588
novel_21-3p	chr10	-	64385205	64385228	64385205	64385266	64385173	64385286
