# Supplementary material for: Specific and Novel microRNAs Are Regulated as Response to Fungal Infection in Human Dendritic Cells
Source: Front Microbiol. 2017 Feb 23;8:270. doi: 10.3389/fmicb.2017.00270 (PMC5322194; doi:10.3389/fmicb.2017.00270)
Supplement: Supplementary file 4 [file Table4.XLS]

## Sheet: Sheet1
Supplementary Table 4: The normalized expression levels and the standard error of the novel microRNAs that could be validated. U6b was used as reference gene.
Samples	U6b CNRQ	U6b SE(CNRQ)	novel_3-3p CNRQ	novel_3-3p SE(CNRQ)	novel_4-5p CNRQ	novel_4-5p SE(CNRQ)	novel_12-5p CNRQ	novel_12-5p SE(CNRQ)
03h mock	1	0.0143497	1.53804	0.0428902	2.42847	0.0918137	1.52116	0.0438472
03h LPS	1	0.0497118	1.10325	0.047343	0.860555	0.0380688	1.12352	0.0819259
03h C. alb.	1	0.0382865	1.04105	0.0579982	0.699314	0.024604	1.07927	0.043039
03h A. fum.	1	0.0412362	0.737071	0.0290609	0.742168	0.0318243	0.786222	0.0400276
09h mock	1	0.0392946	1.1268	0.065451	1.87982	0.0862405	1.12862	0.0452685
09h LPS	1	0.176676	0.734888	0.0963096	0.699416	0.103418	0.740056	0.0946126
09h C. alb.	1	0.0374826	0.917869	0.044696	0.768637	0.0640083	0.91219	0.0435582
09h A. fum.	1	0.0252593	1.01048	0.0441084	0.912308	0.0632699	0.905054	0.0466145
