# Supplementary material for: Specific and Novel microRNAs Are Regulated as Response to Fungal Infection in Human Dendritic Cells
Source: Front Microbiol. 2017 Feb 23;8:270. doi: 10.3389/fmicb.2017.00270 (PMC5322194; doi:10.3389/fmicb.2017.00270)
Supplement: Supplementary file 5 [file Table5.xls]

## Sheet: Supplementary_Table_5
Supplementary Table 5: The BLAST results for comparing the novel microRNAs with known sequences from miRBase.
Query ID	Subject ID	Percentage Identical	Alignment Length	# MIsmatches	# Gap Openings	Query Length	Query Start	Query End	Subject Length	Subject Start	Subject End	Expect value (e-value)	Bit Score
novel_3-3p	hsa-miR-378c	95	20	1	0	22	1	20	25	1	20	8e-05	32.2
novel_3-3p	hsa-miR-378a-3p	95	20	1	0	22	1	20	22	1	20	8e-05	32.2
novel_3-3p	hsa-miR-378j	94.74	19	1	0	22	1	19	19	1	19	0.0003	30.2
novel_3-3p	hsa-miR-378d	94.74	19	1	0	22	1	19	20	1	19	0.0003	30.2
novel_3-3p	hsa-miR-378g	100	13	0	0	22	8	20	20	8	20	0.005	26.3
novel_3-3p	hsa-miR-378e	94.12	17	1	0	22	1	17	19	1	17	0.005	26.3
novel_3-3p	hsa-miR-6128	93.75	16	1	0	22	1	16	19	1	16	0.021	24.3
novel_3-3p	hsa-miR-378i	90	20	2	0	22	1	20	21	1	20	0.021	24.3
novel_3-3p	hsa-miR-8077	100	10	0	0	22	10	19	22	22	13	0.32	20.3
novel_3-3p	hsa-miR-6817-3p	100	10	0	0	22	9	18	19	14	5	0.32	20.3
novel_3-3p	hsa-miR-4450	100	10	0	0	22	4	13	22	4	13	0.32	20.3
novel_3-3p	hsa-miR-8070	100	9	0	0	22	9	17	22	22	14	1.3	18.3
novel_3-3p	hsa-miR-6874-3p	100	9	0	0	22	11	19	23	20	12	1.3	18.3
novel_3-3p	hsa-miR-6825-5p	100	9	0	0	22	9	17	22	11	19	1.3	18.3
novel_3-3p	hsa-miR-6790-5p	100	9	0	0	22	3	11	23	8	16	1.3	18.3
novel_3-3p	hsa-miR-4762-5p	100	9	0	0	22	14	22	21	12	20	1.3	18.3
novel_3-3p	hsa-miR-4531	100	9	0	0	22	14	22	17	17	9	1.3	18.3
novel_3-3p	hsa-miR-612	100	9	0	0	22	14	22	25	18	10	1.3	18.3
novel_3-3p	hsa-miR-607	100	9	0	0	22	2	10	21	12	4	1.3	18.3
novel_3-3p	hsa-miR-378a-5p	100	9	0	0	22	9	17	22	12	4	1.3	18.3
novel_3-3p	hsa-miR-6777-5p	100	8	0	0	22	10	17	23	5	12	5	16.4
novel_3-3p	hsa-miR-6748-5p	100	8	0	0	22	1	8	22	15	22	5	16.4
novel_3-3p	hsa-miR-6733-3p	100	8	0	0	22	2	9	20	8	15	5	16.4
novel_3-3p	hsa-miR-4700-3p	100	8	0	0	22	10	17	26	15	8	5	16.4
novel_3-3p	hsa-miR-4635	100	8	0	0	22	12	19	21	7	14	5	16.4
novel_3-3p	hsa-miR-642b-3p	100	8	0	0	22	6	13	22	7	14	5	16.4
novel_3-3p	hsa-miR-642b-5p	100	8	0	0	22	6	13	22	16	9	5	16.4
novel_3-3p	hsa-miR-3675-5p	100	8	0	0	22	15	22	23	13	6	5	16.4
novel_3-3p	hsa-miR-4270	100	8	0	0	22	10	17	20	5	12	5	16.4
novel_3-3p	hsa-miR-3145-5p	100	8	0	0	22	7	14	22	9	2	5	16.4
novel_3-3p	hsa-miR-937-3p	100	8	0	0	22	11	18	22	16	9	5	16.4
novel_3-3p	hsa-miR-642a-3p	100	8	0	0	22	6	13	22	7	14	5	16.4
novel_3-3p	hsa-miR-642a-5p	100	8	0	0	22	6	13	22	14	7	5	16.4
novel_3-3p	hsa-miR-508-3p	100	8	0	0	22	7	14	23	13	20	5	16.4
novel_3-3p	hsa-miR-507	100	8	0	0	22	7	14	21	11	18	5	16.4
novel_3-3p	hsa-miR-524-3p	100	8	0	0	22	7	14	21	14	21	5	16.4
novel_3-3p	hsa-miR-422a	100	8	0	0	22	13	20	22	13	20	5	16.4
novel_3-3p	hsa-miR-345-5p	100	8	0	0	22	10	17	22	9	2	5	16.4
novel_3-3p	hsa-miR-19b-3p	100	8	0	0	22	3	10	23	12	5	5	16.4
novel_4-5p	hsa-miR-1260b	93.33	15	1	0	18	1	15	19	1	15	0.057	22.3
novel_4-5p	hsa-miR-1260a	93.33	15	1	0	18	1	15	18	1	15	0.057	22.3
novel_4-5p	hsa-miR-4695-3p	100	10	0	0	18	5	14	22	7	16	0.22	20.3
novel_4-5p	hsa-miR-1251-5p	100	9	0	0	18	9	17	21	7	15	0.88	18.3
novel_4-5p	hsa-miR-503-3p	100	9	0	0	18	7	15	23	13	21	0.88	18.3
novel_4-5p	hsa-miR-6786-5p	100	8	0	0	18	3	10	21	8	1	3.5	16.4
novel_4-5p	hsa-miR-5100	100	8	0	0	18	5	12	22	17	10	3.5	16.4
novel_4-5p	hsa-miR-4769-5p	100	8	0	0	18	1	8	24	8	1	3.5	16.4
novel_4-5p	hsa-miR-4321	100	8	0	0	18	4	11	21	10	3	3.5	16.4
novel_4-5p	hsa-miR-2861	100	8	0	0	18	3	10	19	16	9	3.5	16.4
novel_4-5p	hsa-miR-2277-5p	100	8	0	0	18	8	15	24	14	21	3.5	16.4
novel_4-5p	hsa-miR-885-3p	100	8	0	0	18	7	14	22	9	2	3.5	16.4
novel_4-5p	hsa-miR-210-5p	100	8	0	0	18	3	10	22	9	16	3.5	16.4
novel_12-5p	hsa-miR-3941	100	9	0	0	23	14	22	22	19	11	1.4	18.3
novel_12-5p	hsa-miR-135b-3p	100	9	0	0	23	4	12	22	22	14	1.4	18.3
novel_12-5p	hsa-miR-6859-5p	100	8	0	0	23	2	9	23	16	9	5.4	16.4
novel_12-5p	hsa-miR-6827-5p	100	8	0	0	23	6	13	22	11	4	5.4	16.4
novel_12-5p	hsa-miR-6821-5p	100	8	0	0	23	8	15	23	9	16	5.4	16.4
novel_12-5p	hsa-miR-4723-5p	100	8	0	0	23	6	13	24	13	6	5.4	16.4
novel_12-5p	hsa-miR-4647	100	8	0	0	23	16	23	23	22	15	5.4	16.4
novel_12-5p	hsa-miR-1269b	100	8	0	0	23	6	13	22	15	8	5.4	16.4
novel_12-5p	hsa-miR-4478	100	8	0	0	23	16	23	17	16	9	5.4	16.4
novel_12-5p	hsa-miR-4451	100	8	0	0	23	16	23	17	15	8	5.4	16.4
novel_12-5p	hsa-miR-3654	100	8	0	0	23	16	23	19	18	11	5.4	16.4
novel_12-5p	hsa-miR-4303	100	8	0	0	23	16	23	17	14	7	5.4	16.4
novel_12-5p	hsa-miR-3187-3p	100	8	0	0	23	4	11	20	11	4	5.4	16.4
novel_12-5p	hsa-miR-3150a-5p	100	8	0	0	23	16	23	22	15	22	5.4	16.4
novel_12-5p	hsa-miR-455-3p	100	8	0	0	23	3	10	21	13	6	5.4	16.4
novel_12-5p	hsa-miR-132-3p	100	8	0	0	23	5	12	22	19	12	5.4	16.4
